# Supplementary material for: Combined probiotics attenuate chronic unpredictable mild stress-induced depressive-like and anxiety-like behaviors in rats
Source: Front Psychiatry. 2022 Sep 7;13:990465. doi: 10.3389/fpsyt.2022.990465 (PMC9490273; doi:10.3389/fpsyt.2022.990465)
Supplement: Supplementary Figure 1 — Effects of probiotics treatment on alpha-diversity induced by CUMS. [file Table_1.XLSX]

## Sheet: Sheet1
Supplementary Figure 1. Effects of probiotics treatment on alpha-diversity induced by CUMS.
Samples		sobs		ACE		chao1		Shannon
Control-1		843		994.485		960.557		6.20411
Control-2		898		1084.36		1046.14		6.96738
Control-3		789		928.975		892.04		5.84917
Control-4		767		902.558		867.294		6.34214
Control-5		837		1005.43		967.102		6.62106
Control-6		842		1019.62		998.13		6.12699
Control-7		850		996.883		963.123		6.32761
Average		832.29		990.331		956.341		6.34835
CUMS-1		712		876.948		868.781		5.89217
CUMS-2		829		988.143		961.167		6.28031
CUMS-3		847		1031.06		1010.06		6.33953
CUMS-4		804		958.992		940.495		6.0545
CUMS-5		824		971.718		956.026		6.53874
CUMS-6		823		970.128		927.687		6.28386
CUMS-7		719		890.31		906.241		5.6552
Average		794		955.329		938.637		6.14919
CUMS-HN001-1		745		894.515		883.429		5.98761
CUMS-HN001-2		753		902.541		926.034		6.30915
CUMS-HN001-3		730		877.847		889.072		6.09745
CUMS-HN001-4		690		832.954		811.951		5.17181
CUMS-HN001-5		794		951.741		912.171		6.42668
CUMS-HN001-6		782		922.504		877.885		6.47754
CUMS-HN001-7		744		882.203		862.946		5.70766
Average		748.286		894.901		880.498		6.02542
CUMS-HN019-1		700		844.566		809.655		5.42753
CUMS-HN019-2		845		978.203		950.809		6.48512
CUMS-HN019-3		776		942.64		926.833		6.13681
CUMS-HN019-4		752		880.331		869.01		5.98275
CUMS-HN019-5		780		908.275		871.199		5.94981
CUMS-HN019-6		733		879.494		898.115		5.76847
CUMS-HN019-7		702		871.826		863.968		5.92191
Average		755.429		900.762		884.227		5.9532
CUMS-HN001&HN019-1		610		725.593		696.259		4.18726
CUMS-HN001&HN019-2		742		869.331		859.379		5.72713
CUMS-HN001&HN019-3		748		901.91		862.008		6.11864
CUMS-HN001&HN019-4		790		914.373		899.761		6.65077
CUMS-HN001&HN019-5		733		849.776		825.355		6.20135
CUMS-HN001&HN019-6		685		817.356		816.686		5.91002
CUMS-HN001&HN019-7		696		833.506		827.677		6.2246
Average		714.857		844.549		826.732		5.85997
CUMS-Flu-1		672		807.653		801.796		5.39529
CUMS-Flu-2		673		799.668		767.239		5.19267
CUMS-Flu-3		649		854.823		842.032		5.13061
CUMS-Flu-4		623		792.424		777.8		4.99374
CUMS-Flu-5		657		815.75		796.466		4.80207
CUMS-Flu-6		623		746.83		734.374		5.37438
CUMS-Flu-7		612		735.044		745.846		5.64706
Average		644.143		793.17		780.793		5.2194
